# Supplementary material for: The Terrestrial Isopod Microbiome: An All-in-One Toolbox for Animal–Microbe Interactions of Ecological Relevance
Source: Front Microbiol. 2016 Sep 23;7:1472. doi: 10.3389/fmicb.2016.01472 (PMC5033963; doi:10.3389/fmicb.2016.01472)
Supplement: Supplementary file 1 [file Table_1.XLSX]

## Sheet: Sheet1
Phylum	Class	Genus
Acidobacteria	Acidobacteria	Bryobacter
		Candidatus Chloracidobacterium
	Holophagae	Unidentified
Actinobacteria	Acidimicrobiia	Candidatus Microthrix
		Iamia
		Ilumatobacter
	Actinobacteria	Actinomyces
		Actinomycetospora
		Actinotalea
		Aeromicrobium
		Agromyces
		Amycolatopsis
		Arthrobacter
		Blastococcus
		Brachybacterium
		Brevibacterium
		Cellulomonas
		Cellulosimicrobium
		Corynebacterium
		Cryobacterium
		Curtobacterium
		Demequina
		Demetria
		Friedmanniella
		Glycomycetaceae
		Gordonia
		Herbiconiux
		Humibacillus
		Humicoccus
		Janibacter
		Kineosporia
		Kitasatospora
		Knoellia
		Kocuria
		Kribbella
		Lechevalieria
		Lentzea
		Marmoricola
		Microbacterium
		Micrococcus
		Microlunatus
		Modestobacter
		Mycobacterium
		Nesterenkonia
		Nocardioides
		Oerskovia
		Promicromonospora
		Propionibacterium
		Pseudoclavibacter
		Pseudonocardia
		Rhodococcus
		Rothia
		Sanguibacter
		Streptomyces
		Williamsia
	Rubrobacteria	Rubrobacter
	Thermoleophilia	Patulibacter
Armatimonadetes	Unidentified	Unidentified
Bacteroidetes	Bacteroidia	Prevotella
	Cytophagia	Algoriphagus
		Dyadobacter
		Flexibacter
		Hymenobacter
		Leadbetterella
	Flavobacteria	Chryseobacterium
		Cloacibacterium
		Crocinitomix
		Flavobacterium
		Fluviicola
		Joostella
		Mesonia
		Weeksella
	Sphingobacteria	Chitinophaga
		Flavisolibacter
		Hydrotalea
		Lacibacter
		Mucilaginibacter
		Niabella
		Pedobacter
		Sediminibacterium
		Sphingobacterium
		Terrimonas
Candidate Division OP11	Unidentified	Unidentified
Candidate Division TM7	Unidentified	Unidentified
Chlorobi	Chlorobia	Unidentified
Chloroflexi	Anaerolineae	Unidentified
	Chloroflexi	Roseiflexus
Cyanobacteria	Subsection II	Chroococcidiopsis
	Subsection III	Microcoleus
	Subsection IV	Calothrix
Deinococcus-Thermus	Deinococci	Thermus
Elusimicrobia	Elusimicrobia	Lineage IV
Firmicutes	Bacilli	Aerococcus
		Atopostipes
		Bacillus
		Brochothrix
		Dolosigranulum
		Gemella
		Geobacillus
		Granulicatella
		Jeotgalicoccus
		Lactococcus
		Paenibacillus
		Staphylococcus
		Streptococcus
		Tumebacillus
	Clostridia	Anaerococcus
		Clostridium
		Finegoldia
		Peptostreptococcus
		Veillonella
Fusobacteria	Fusobacteria	Leptotrichia
Gemmatimonadetes	Gemmatimonadetes	Gemmatimonas
Nitrospirae	Nitrospira	Nitrospira
Planctomycetes	Phycisphaerae	Unidentified
	Planctomycetacia	Isosphaera
		PIR4 Lineage
		Planctomyces
		Rhodopirellula
		Singulisphaera
		Zavarzinella
Proteobacteria	Alphaproteobacteria	Agaricicola
		Ahrensia
		Alpha I Cluster
		Altererythrobacter
		Amaricoccus
		Aurantimonas
		Balneimonas
		Bauldia
		Bosea
		Bradyrhizobium
		Brevundimonas
		Caedibacter
		Camelimonas
		Candidatus Alysiosphaera
		Candidatus Hepatincola
		Caulobacter
		Defluviicoccus
		Devosia
		Hirschia
		Hyphomicrobium
		Kaistia
		Mesorhizobium
		Methylobacterium
		Nitrobacter
		Novosphingobium
		Ochrobactrum
		Paracoccus
		Phenylobacterium
		Phyllobacterium
		Pseudochrobactrum
		Pseudolabrys
		Rhizobium
		Rhizomicrobium
		Rhodobium
		Roseobacter
		Roseomonas
		Rubellimicrobium
		Sandaracinobacter
		Shinella
		Skermanella
		Sphingobium
		Sphingomonas
		Sphingopyxis
		Wolbachia
	Betaproteobacteria	Achromobacter
		Acidovorax
		Comamonas
		Cupriavidus
		Dechloromonas
		Delftia
		Leptothrix
		Limnobacter
		Massilia
		Methylophilus
		Methyloversatilis
		Nitrosospira
		Ottowia
		Pelomonas
		Ralstonia
		Rhizobacter
		Undibacterium
		Variovorax
	Deltaproteobacteria	Haliangium
		Peredibacter
	Gammaproteobacteria	Acinetobacter
		Alcanivorax
		Enhydrobacter
		Enterobacter
		Escherichia Shigella
		Haemophilus
		Halomonas
		Lysobacter
		Methylophaga
		Nevskia
		Pantoea
		Photobacterium
		Pseudoalteromonas
		Pseudomonas
		Pseudoxanthomonas
		Psychrobacter
		Rahnella
		Rickettsiella
		Salmonella
		Shewanella
		Silanimonas
		Stenotrophomonas
		Steroidobacter
		Vibrio
Tenericutes	Mollicutes	Candidatus Bacilloplasma
		Candidatus Hepatoplasma
Verrucomicrobia	Opitutae	Opitutus
	Verrucomicrobiae	Haloferula
		Luteolibacter
